# Supplementary material for: Wearable Bluetooth Triage Healthcare Monitoring System
Source: Sensors (Basel). 2021 Nov 15;21(22):7586. doi: 10.3390/s21227586 (PMC8619240; doi:10.3390/s21227586)
Supplement: Supplementary file 1 [file sensors-21-07586-s001.zip]

Archive with 1 entries (1 files):
- sensors-1438321-supplementary.mp4
